# Supplementary material for: Metabolomic Phenotyping of Gliomas: What Can We Get with Simplified Protocol for Intact Tissue Analysis?
Source: Cancers (Basel). 2022 Jan 9;14(2):312. doi: 10.3390/cancers14020312 (PMC8773998; doi:10.3390/cancers14020312)
Supplement: Supplementary file 1 [file cancers-14-00312-s001.zip]

Archive with 1 entries (1 files):
- cancers-1510543-supplementary.pdf
